# Supplementary material for: A Plasma Survey Using 38 PfEMP1 Domains Reveals Frequent Recognition of the Plasmodium falciparum Antigen VAR2CSA among Young Tanzanian Children
Source: PLoS One. 2012 Jan 25;7(1):e31011. doi: 10.1371/journal.pone.0031011 (PMC3266279; doi:10.1371/journal.pone.0031011)
Supplement: Table S1 — Construct composition and corresponding PCR primers for 26 PfEMP1 constructs encompassing 39 DBL and CIDR domains. Amino acid residue numbers are shown according to PlasmoDB database. (XLS) [file pone.0031011.s008.xls]

## Sheet: Sheet1
	Gene	Domain	Primers (forward - top, reverse - bottom, both 5'->3')	Amino acid ##
	PF11_0521	DBL2bC2	CCCGGATCCAGAACCCGTGTGCTAAACCTCATGG	728-1249
			CCCGAATTCCCGGATTTGGAGTAGAAGGAGG
		DBL3bC2	CCCGGATCCAGAATCCGTGTGTTCGTAAAGACCAG	1248-1707
			CCCGAATTCCTGGAGGTGGAGGTGCTTCCGG
	PF08_0141	CIDR1g	CCCGGATCCAGTACAAAGAGGAGATCAATGAGAGCAAACC	389-831
			CCCGAATTCCACGACTATCCTTGGTATGTTGGTCCG
		DBL2bC2	CCCGGATCCAGCCCACCCCTAATCCGTGTGTCAATG	744-1248
			CCCTCTAGAGTCCTGCGCTATTTTGCACGCATCTTC
	PF11_0008	NTS-DBL1a-CIDR1g	CCCGGATCCAGGGGTCACAAACATCAAAATTTTCTAAAAC	2-751
			CCCGAATTCCTGGTGGTGCTTCGTATTCTTCGTCTTC
		DBL2g	CCCCTTAAGGATAATACTGGTGCAATAGATCATTG	874-1188
			CCCGAATTCCGGAATTATCTTTTAATTTTAGCATATAATC
	PFD0020c	NTS-DBL1a-CIDR1a1	CCCGGATCCAGGGGACAGGTTCATCAACTCCTTCGG	2-745
			CCCTCCGGAGCCACCATTATTGTTTGTTCCACA
		DBL3g	CCCGGATCCAGGGCGGAACAGGTGGAATAGATGG	1210-1536
			CCCGAATTCCCTCGGAGTTATTTTTCACTTTTTCC
	PFI1820w	NTS-DBL1a	CCCCTCCGGAGCACCGAAAAATGGAAGTAGAAATGG	2-385
			CCCGAATTCCGTTCTGTTTAGTTATATTAGTACTTGC
	PF08_0142	NTS-DBL1a-CIDR1a	CCCGGATCCAGGCGGCTGCAGGTGGGGGTGGTAA	2-771
			CCCGAAT TCCCTTCTCCTCGTCGGGGTCGTC
	PFA0765c	NTS-DBL1a-CIDR1a	CCCGGATCCAGGTGACTGGTAGTGGTGGTGAGG	2-831
			CCCGAATTCCGTCTTCTTCGTCTTCTTCGGCG
	PFD0005w	NTS-DBL1a-CIDR1a	CCCGGATCCAGGTGAGGACAGGAGGTAGCGGTGG	2-832
			CCCGAAT TCCGGCGTCGGGGTGGTCTTCTGTGCC
	PFI0005w	NTS-DBL1a-CIDR1a	CCCGGATCCAGGGGCCCAAGACGCGTGCGCCTG	2-828
			CCCTCTAGAGCCTTCCTCCTCTTCTTCTTCC
	PFB1055c	NTS-DBL1a-CIDR1a	CCCGGATCCAGGGGAGTGGTAAGGGCGGTGAT	2-930
			CCCGAATTCCTGCATCAGTGAGATTGTCGTTG
	PFC0005w	NTS-DBL1a-CIDR1a	CCCGGATCCAGGTTAGGACATTAGATCCTGAGG	2-854
			CCCTCTAGAAGCAGTGTTGTCGCCATTAG
	PFF1595c	NTS-DBL1a-CIDR1a	CCCGGATCCAGGCGCCAGGTAGGGGTGCTGG	2-860
			CCCTCTAGATGCGACTTCTTTAAATTGTTGGGGG
	PFI1830c	NTS-DBL1a-CIDR1a	CCCGGATCCAGGCTCTAGGTCGTCCGGGTGGTG	2-901
			CCCGAATTCCTGCATCTTGGAGATTTTCCCTG
		DBL2d-CIDR2g	CCCGGATCCAGCAAGATGCATGTAATTTAAAATATGTG	899-1733
			CCCGAATTCCATCATCTCCTGCCGATGGGGC
	PF08_0106	*NTS-DBL1a	CCCCTTAAGGCAGCATCCACTACGTATAGTAG	2-412
			CCCGAATTCCACTACTACCTGATGCTACCTTTG
		CIDR1a	CCCCTTAAGAAGGTAGCATCAGGTAGTAGTAGG	406-899
			CCCGAATTCCGGCATTTGTAAGAGTATTGTCGTC
	MAL7P1.50	NTS-DBL1a-CIDR1a	CCCGGATCCAGGCGTCGCAAAGTGGTGGAGGTAG	2-877
			CCCGAATTCCGTCGTCACTAGTAAATAGTGTTTC
	PF08_0103	DBL2d-CIDR2b	CCCCTTAAGGGCGACTTGAATGCCGCCTGCAC	810-1616
			CCCGAATTCCTGATGCCGGTGTACAAGTTTCTCC
	PFD0995c	NTS-DBL1a-CIDR1a	CCCGGATCCAGGTGCCGCCAGGAGGTCGTCAGGG	2-895
			CCCGAATTCCGGTGCTCTCAAATAGTGTTTTTAC
		*CIDR1a	CCCGGATCCAGGCATCAAGTAGTAGTGGTGG	417-895
			CCCGAATTCCGGTGCTCTCAAATAGTGTTTTTAC
	VAR2CSA	NTS-DBL1X	CCCCTCCGGAATGGATAAATCAAGTATTGCTAAC	1-449
	(PFL0030c)		CCCGAATTCCGATACATGTTTTATTCGACGACGG
		DBL5e	CCCGGATCCAGTTAGATAGATGTTTTGACGACAAG	1982-2336
			CCCGAATTCCTTTATTACAAATATAATCATTACC
	Restriction sites used for cloning into pAdEx or pHisAdEx vectors are underlined
	* Domain was not used for seroreactivity studies
